# Supplementary material for: The deubiquitylase OTUB1 drives gemcitabine resistance in pancreatic cancer by enhancing pyrimidine metabolism through modulating DHODH mRNA stability
Source: Cell Death Dis. 2025 Oct 6;16(1):697. doi: 10.1038/s41419-025-08001-4 (PMC12501277; doi:10.1038/s41419-025-08001-4)
Supplement: Supplementary file 4 — Table S3 [file 41419_2025_8001_MOESM4_ESM.xls]

## Sheet: Sheet1
Accession	Gene Name	Description	Coverage	# Peptides	# PSMs	# Unique Peptides	# Protein Groups	# AAs	MW [kDa]	Score
Q13490	c-IAP1	Cellular inhibitor of apoptosis 1 OS=Homo sapiens OX=9606 GN=c-IAP1 PE=1 SV=2	51.0987767302115	93	175	89	1	618	69.775	456.051236790457
Q9UPY5	SLC7A11	Solute carrier family 7 member 11 OS=Homo sapiens OX=9606 GN=SLC7A11 PE=1 SV=3	25.1607892346872	80	151	80	1	501	55.368	238.083451789892
P21802	FGFR2	Fibroblast growth factor receptor 2 OS=Homo sapiens OX=9606 GN=FGFR2 PE=1 SV=5	21.0189212562145	78	89	75	1	821	92.005	85.6891203465886
O00571	DDX3X	DEAD-box helicase 3 X-linked OS=Homo sapiens OX=9606 GN=DDX3X PE=1 SV=3	59.4325135978943	76	132	73	1	662	73.196	208.345621367829
A0A0D9SFF0	FOXM1	Forkhead box M1 OS=Homo sapiens OX=9606 GN=FOXM1 PE=1 SV=2	53.7695641534366	71	117	70	1	748	82.709	212.786927012323
P24864	CCNE1	Cyclin E1 OS=Homo sapiens OX=9606 GN=CCNE1 PE=1 SV=3	31.7687605335437	66	146	66	1	410	47.025	332.567893445457
P61978	HNRNPK	Heterogeneous nuclear ribonucleoprotein K OS=Homo sapiens OX=9606 GN=HNRNPK PE=1 SV=1	59.0753451676568	60	126	58	1	463	50.944	407.103263202456
P04264	KRT1	Keratin, type II cytoskeletal 1 OS=Homo sapiens OX=9606 GN=KRT1 PE=1 SV=6	57.7639751552795	46	137	46	1	644	65.999	415.181324481964
P78347	GTF2I	General transcription factor II-I OS=Homo sapiens OX=9606 GN=GTF2I PE=1 SV=2	37.4749498997996	42	66	42	1	998	112.346	167.267905256719
P35908	KRT2	Keratin, type II cytoskeletal 2 epidermal OS=Homo sapiens OX=9606 GN=KRT2 PE=1 SV=2	67.2701745670372	39	80	35	1	639	65.393	179.128973016743
Q9P286	PAK5	Serine/threonine-protein kinase PAK 5 OS=Homo sapiens OX=9606 GN=PAK5 PE=1 SV=1	53.4510433386838	31	82	30	1	719	80.694	245.074545423467
Q00839	HNRNPU	Heterogeneous nuclear ribonucleoprotein U OS=Homo sapiens OX=9606 GN=HNRNPU PE=1 SV=6	36.4848484848485	29	92	29	1	825	90.528	251.898327469826
P61247	RPS3A	40S ribosomal protein S3a OS=Homo sapiens OX=9606 GN=RPS3A PE=1 SV=2	24.0556705238852	24	27	24	1	264	29.926	77.1537075042725
P13645	KRT10	Keratin, type I cytoskeletal 10 OS=Homo sapiens OX=9606 GN=KRT10 PE=1 SV=6	55.0845680821912	29	96	22	1	584	58.792	245.150248746046
P11142	HSPA8	Heat shock cognate 71 kDa protein OS=Homo sapiens OX=9606 GN=HSPA8 PE=1 SV=1	39.6284829721362	24	46	20	1	646	70.854	131.999814748764
P68104	EEF1A1	Elongation factor 1-alpha 1 OS=Homo sapiens OX=9606 GN=EEF1A1 PE=1 SV=1	41.2151067323481	20	27	20	1	462	50.109	74.0948510169983
P13010	XRCC5	X-ray repair cross-complementing protein 5 OS=Homo sapiens OX=9606 GN=XRCC5 PE=1 SV=3	23.1262841532578	16	23	15	1	732	82.652	51.2333456435768
P36956	SREBF1	Sterol regulatory element-binding protein 1 OS=Homo sapiens OX=9606 GN=SREBF1 PE=1 SV=2	15.3443766346992	17	41	14	1	1147	121.599	132.434001207352
P13647	KRT5	Keratin, type II cytoskeletal 5 OS=Homo sapiens OX=9606 GN=KRT5 PE=1 SV=3	31.864406779661	21	29	12	1	590	62.34	72.1529681682587
Q00613	HSF1	Heat shock factor protein 1 OS=Homo sapiens OX=9606 GN=HSF1 PE=1 SV=1	25.8979206049149	15	17	12	1	529	57.225	49.0003482395691
P23396	RPS3	40S ribosomal protein S3 OS=Homo sapiens OX=9606 GN=RPS3 PE=1 SV=2	56.0361231769546	11	18	11	1	243	26.671	51.0604458921039
P10809	HSPD1	60 kDa heat shock protein, mitochondrial OS=Homo sapiens OX=9606 GN=HSPD1 PE=1 SV=2	35.3414345984045	15	16	11	1	573	61.016	38.1504589247068
P35251	RFC1	Replication factor C subunit 1 OS=Homo sapiens OX=9606 GN=RFC1 PE=1 SV=4	12.4324434518468	10	15	10	1	1148	128.175	29.1299324413517
Q9BTZ2	DHRS4	Dehydrogenase/reductase SDR family member 4 OS=Homo sapiens OX=9606 GN=DHRS4 PE=1 SV=3	35.9712230215827	11	16	10	1	278	29.518	46.7707322835922
P27694	RPA1	Replication protein A 70 kDa DNA-binding subunit OS=Homo sapiens OX=9606 GN=RPA1 PE=1 SV=2	27.3561033961038	12	11	10	1	616	68.095	27.1892710345281
P68363	TUBA1B	Tubulin alpha-1B chain OS=Homo sapiens OX=9606 GN=TUBA1B PE=1 SV=1	32.8159645232816	10	15	10	1	451	50.12	39.7730600833893
P26599	PTBP1	Polypyrimidine tract-binding protein 1 OS=Homo sapiens OX=9606 GN=PTBP1 PE=1 SV=1	10.0680057312093	10	10	10	1	531	57.186	23.2393693950658
P38646	HSPA9	Stress-70 protein, mitochondrial OS=Homo sapiens OX=9606 GN=HSPA9 PE=1 SV=2	25.4071661237785	11	16	9	1	679	73.635	46.1895323246912
P53396	ACLY	ATP-citrate synthase OS=Homo sapiens OX=9606 GN=ACLY PE=1 SV=3	19.1300423432468	11	11	9	1	1101	120.762	35.7359697818756
Q9NYF8	BCLAF1	Bcl-2-associated transcription factor 1 OS=Homo sapiens OX=9606 GN=BCLAF1 PE=1 SV=2	13.2631578947368	9	9	9	1	920	106.059	22.0789735435613
P62701	RPS4X	40S ribosomal protein S4, X isoform OS=Homo sapiens OX=9606 GN=RPS4X PE=1 SV=2	38.5665859334581	9	12	9	1	263	29.579	32.3143480152426
P08238	HSP90AB1	Heat shock protein HSP 90-beta OS=Homo sapiens OX=9606 GN=HSP90AB1 PE=1 SV=4	27.4861878453039	8	15	8	1	724	83.212	53.4668474197388
P23246	SFPQ	Splicing factor, proline- and glutamine-rich OS=Homo sapiens OX=9606 GN=SFPQ PE=1 SV=2	16.2659123055163	8	10	8	1	707	76.102	28.3947858810425
Q13247	SRSF6	Serine/arginine-rich splicing factor 6 OS=Homo sapiens OX=9606 GN=SRSF6 PE=1 SV=2	24.2937853107345	8	9	8	1	344	39.563	27.2172380685806
P52272	HNRNPM	Heterogeneous nuclear ribonucleoprotein M OS=Homo sapiens OX=9606 GN=HNRNPM PE=1 SV=3	14.9315068493151	8	8	8	1	730	77.464	20.0353362560272
P38159	RBMX	RNA-binding motif protein, X chromosome OS=Homo sapiens OX=9606 GN=RBMX PE=1 SV=3	19.4373401534527	8	9	8	1	391	42.306	22.7238705158234
P22626	HNRNPA2B1	Heterogeneous nuclear ribonucleoproteins A2/B1 OS=Homo sapiens OX=9606 GN=HNRNPA2B1 PE=1 SV=2	32.8611898016997	9	20	7	1	353	37.407	45.8347951173782
P11388	TOP2A	DNA topoisomerase 2-alpha OS=Homo sapiens OX=9606 GN=TOP2A PE=1 SV=3	15.3435415376448	8	16	7	1	1531	174.276	38.2343513256732
Q14444	CAPRIN1	Caprin-1 OS=Homo sapiens OX=9606 GN=CAPRIN1 PE=1 SV=2	9.60454677881241	7	9	7	1	709	78.318	19.4657939213452
Q99623	PHB2	Prohibitin-2 OS=Homo sapiens OX=9606 GN=PHB2 PE=1 SV=2	28.4280936454849	7	7	7	1	299	33.276	16.8888367414474
P07910	HNRNPC	Heterogeneous nuclear ribonucleoproteins C1/C2 OS=Homo sapiens OX=9606 GN=HNRNPC PE=1 SV=4	16.4578243441221	6	18	6	1	306	33.65	47.4510656121457
P01106	MYC	Myc proto-oncogene protein OS=Homo sapiens OX=9606 GN=MYC PE=1 SV=1	12.7245033434856	6	9	6	1	439	48.774	19.3634355515352
P04843	RPN1	Dolichyl-diphosphooligosaccharide--protein glycosyltransferase subunit 1 OS=Homo sapiens OX=9606 GN=RPN1 PE=1 SV=1	13.1795716639209	6	6	6	1	607	68.527	13.3435674823422
P18887	XRCC1	DNA repair protein XRCC1 OS=Homo sapiens OX=9606 GN=XRCC1 PE=1 SV=2	16.9335139021242	7	12	6	1	633	69.434	31.3434547516234
Q13310	PABPC4	Polyadenylate-binding protein 4 OS=Homo sapiens OX=9606 GN=PABPC4 PE=1 SV=1	19.8757763975155	9	13	5	1	644	70.738	32.4158511161804
P62979	RPS27A	Ubiquitin-40S ribosomal protein S27a OS=Homo sapiens OX=9606 GN=RPS27A PE=1 SV=2	30.1282051282051	5	14	5	1	156	17.953	38.0223424434662
Q16629	SRSF7	Serine/arginine-rich splicing factor 7 OS=Homo sapiens OX=9606 GN=SRSF7 PE=1 SV=1	19.7478991596639	5	6	5	1	238	27.35	16.7791242599487
P04406	GAPDH	Glyceraldehyde-3-phosphate dehydrogenase OS=Homo sapiens OX=9606 GN=GAPDH PE=1 SV=3	23.3493094039412	6	8	5	1	335	36.03	17.1852343395341
P35579	MYH9	Myosin-9 OS=Homo sapiens OX=9606 GN=MYH9 PE=1 SV=4	13.4572142857143	5	8	5	1	1960	226.392	17.0898158342296
Q8ND56	LSM14A	Protein LSM14 homolog A OS=Homo sapiens OX=9606 GN=LSM14A PE=1 SV=3	9.91735537190083	5	6	5	1	463	50.499	14.0015368245915
P51991	HNRNPA3	Heterogeneous nuclear ribonucleoprotein A3 OS=Homo sapiens OX=9606 GN=HNRNPA3 PE=1 SV=2	20.6789306842686	6	7	5	1	378	39.571	15.3467843609753
Q9UJS0	SLC25A13	Calcium-binding mitochondrial carrier protein Aralar2 OS=Homo sapiens OX=9606 GN=SLC25A13 PE=1 SV=2	15.2502424453546	5	5	5	1	675	74.129	13.8045661276345
P78527	PRKDC	DNA-dependent protein kinase catalytic subunit OS=Homo sapiens OX=9606 GN=PRKDC PE=1 SV=3	4.45689034564678	5	6	5	1	4128	468.788	17.5678935679032
Q9Y2W1	THRAP3	Thyroid hormone receptor-associated protein 3 OS=Homo sapiens OX=9606 GN=THRAP3 PE=1 SV=2	7.84950385943558	5	5	5	1	955	108.601	12.3349423535693
P26641	EEF1G	Elongation factor 1-gamma OS=Homo sapiens OX=9606 GN=EEF1G PE=1 SV=3	13.9830478050357	5	6	5	1	437	50.087	13.9874037948138
Q8NC51	SERBP1	Plasminogen activator inhibitor 1 RNA-binding protein OS=Homo sapiens OX=9606 GN=SERBP1 PE=1 SV=2	14.9509803921569	5	5	5	1	408	44.938	12.0265977382668
Q07955	SRSF1	Serine/arginine-rich splicing factor 1 OS=Homo sapiens OX=9606 GN=SRSF1 PE=1 SV=2	20.7984058329406	5	5	5	1	248	27.728	11.8470506038579
O60841	EIF5B	Eukaryotic translation initiation factor 5B OS=Homo sapiens OX=9606 GN=EIF5B PE=1 SV=4	6.87630586936849	5	5	5	1	1220	138.742	11.1938759693605
O60264	SMARCA5	SWI/SNF-related matrix-associated actin-dependent regulator of chromatin subfamily A member 5 OS=Homo sapiens OX=9606 GN=SMARCA5 PE=1 SV=1	6.67834570245678	5	6	5	1	1052	121.828	11.0567489035676
P31943	HNRNPH1	Heterogeneous nuclear ribonucleoprotein H OS=Homo sapiens OX=9606 GN=HNRNPH1 PE=1 SV=4	18.7940573947504	5	6	4	1	449	49.198	20.8763958047284
O60506	SYNCRIP	Heterogeneous nuclear ribonucleoprotein Q OS=Homo sapiens OX=9606 GN=SYNCRIP PE=1 SV=2	11.8495084693026	6	6	4	1	623	69.56	16.8475947690357
Q9BUJ2	HNRNPUL1	Heterogeneous nuclear ribonucleoprotein U-like protein 1 OS=Homo sapiens OX=9606 GN=HNRNPUL1 PE=1 SV=2	6.09847547304683	4	5	4	1	856	95.679	14.0495893704678
P62424	RPL7A	60S ribosomal protein L7a OS=Homo sapiens OX=9606 GN=RPL7A PE=1 SV=2	14.3102948058608	4	5	4	1	266	29.977	13.5497459673057
P38919	EIF4A3	Eukaryotic initiation factor 4A-III OS=Homo sapiens OX=9606 GN=EIF4A3 PE=1 SV=4	15.5738496038467	5	5	4	1	411	46.841	13.2985950784878
Q96PK6	RBM14	RNA-binding protein 14 OS=Homo sapiens OX=9606 GN=RBM14 PE=1 SV=2	9.37098475978302	4	4	4	1	669	69.449	11.2984759580542
P19474	TRIM21	E3 ubiquitin-protein ligase TRIM21 OS=Homo sapiens OX=9606 GN=TRIM21 PE=1 SV=1	9.56789394503547	4	6	4	1	475	54.135	16.4658995769037
P36542	ATP5F1C	ATP synthase subunit gamma, mitochondrial OS=Homo sapiens OX=9606 GN=ATP5F1C PE=1 SV=1	16.8763849065735	4	5	4	1	298	32.975	12.9874054976356
P36578	RPL4	60S ribosomal protein L4 OS=Homo sapiens OX=9606 GN=RPL4 PE=1 SV=5	11.9387459503753	4	5	4	1	427	47.667	13.9863950684983
P62241	RPS8	40S ribosomal protein S8 OS=Homo sapiens OX=9606 GN=RPS8 PE=1 SV=2	20.1457153846278	4	4	4	1	208	24.19	11.7679374809375
Q7Z794	KRT77	Keratin, type II cytoskeletal 1b OS=Homo sapiens OX=9606 GN=KRT77 PE=2 SV=3	9.45764714653979	5	5	4	1	578	61.864	22.7497084592856
P22314	UBA1	Ubiquitin-like modifier-activating enzyme 1 OS=Homo sapiens OX=9606 GN=UBA1 PE=1 SV=3	5.09484769301567	4	4	4	1	1058	117.774	10.4355964568407
Q9H9B4	SFXN1	Sideroflexin-1 OS=Homo sapiens OX=9606 GN=SFXN1 PE=1 SV=4	12.0983658676584	4	4	4	1	322	35.596	12.0938576839496
Q86WJ1	CHD1L	Chromodomain-helicase-DNA-binding protein 1-like OS=Homo sapiens OX=9606 GN=CHD1L PE=1 SV=3	4.34534071348958	4	4	4	1	897	100.937	8.46744995561492
Q13303	KCNAB2	Voltage-gated potassium channel subunit beta-2 OS=Homo sapiens OX=9606 GN=KCNAB2 PE=1 SV=2	12.3457689041429	4	4	4	1	367	40.974	10.4575170135461
O43175	PHGDH	D-3-phosphoglycerate dehydrogenase OS=Homo sapiens OX=9606 GN=PHGDH PE=1 SV=4	7.39780956474634	4	4	4	1	533	56.614	11.1245421465352
Q96HS1	PGAM5	Serine/threonine-protein phosphatase PGAM5, mitochondrial OS=Homo sapiens OX=9606 GN=PGAM5 PE=1 SV=2	13.3403454498323	4	4	4	1	289	31.985	9.22645309486357
P02538	KRT6A	Keratin, type II cytoskeletal 6A OS=Homo sapiens OX=9606 GN=KRT6A PE=1 SV=3	34.5744680851064	12	21	3	1	564	60.008	68.3538573455385
P08779	KRT16	Keratin, type I cytoskeletal 16 OS=Homo sapiens OX=9606 GN=KRT16 PE=1 SV=4	25.0345224153532	11	17	3	1	473	51.236	59.7345142313875
P07900	HSP90AA1	Heat shock protein HSP 90-alpha OS=Homo sapiens OX=9606 GN=HSP90AA1 PE=1 SV=5	18.3721311534835	10	15	3	1	732	84.607	39.4581460880463
Q92804	TAF15	TATA-binding protein-associated factor 2N OS=Homo sapiens OX=9606 GN=TAF15 PE=1 SV=1	12.3527027033352	5	13	3	1	592	61.793	22.3593350293535
P14625	HSP90B1	Endoplasmin OS=Homo sapiens OX=9606 GN=HSP90B1 PE=1 SV=1	5.35305135368953	4	5	3	1	803	92.411	14.9634559645289
Q14103	HNRNPD	Heterogeneous nuclear ribonucleoprotein D0 OS=Homo sapiens OX=9606 GN=HNRNPD PE=1 SV=1	11.3528357089535	3	4	3	1	355	38.41	9.24624737345496
P08865	RPSA	40S ribosomal protein SA OS=Homo sapiens OX=9606 GN=RPSA PE=1 SV=4	16.3586440367865	3	4	3	1	295	32.833	11.3574872435578
P11802	CDK4	Cyclin-dependent kinase 4 OS=Homo sapiens OX=9606 GN=CDK4 PE=1 SV=2	10.8915680242467	3	4	3	1	303	33.708	8.96645492327881
Q9BSF4	TIMM29	Mitochondrial import inner membrane translocase subunit Tim29 OS=Homo sapiens OX=9606 GN=TIMM29 PE=1 SV=2	9.34769235307698	3	4	3	1	260	29.215	9.35257353589543
P63244	RACK1	Receptor of activated protein C kinase 1 OS=Homo sapiens OX=9606 GN=RACK1 PE=1 SV=3	11.0719569022082	3	5	3	1	317	35.055	10.02256502343872
Q9Y224	RTRAF	RNA transcription, translation and transport factor protein OS=Homo sapiens OX=9606 GN=RTRAF PE=1 SV=1	15.0737704945692	3	3	3	1	244	28.051	8.06795691211835
P27348	YWHAQ	14-3-3 protein theta OS=Homo sapiens OX=9606 GN=YWHAQ PE=1 SV=1	12.0785456257891	3	3	3	1	245	27.747	5.92836457905058
Q9H857	NT5DC2	5'-nucleotidase domain-containing protein 2 OS=Homo sapiens OX=9606 GN=NT5DC2 PE=1 SV=1	6.34615384615385	3	5	3	1	520	60.68	8.07252255378942
Q8NCA5	FAM98A	Protein FAM98A OS=Homo sapiens OX=9606 GN=FAM98A PE=1 SV=1	5.10242138723456	4	7	3	1	519	55.366	9.89568963034567
Q13242	SRSF9	Serine/arginine-rich splicing factor 9 OS=Homo sapiens OX=9606 GN=SRSF9 PE=1 SV=1	15.0126696832621	3	3	3	1	221	25.526	6.84067894475719
P15880	RPS2	40S ribosomal protein S2 OS=Homo sapiens OX=9606 GN=RPS2 PE=1 SV=2	12.0384246761245	3	3	3	1	293	31.305	4.98653048582856
P33992	MCM5	DNA replication licensing factor MCM5 OS=Homo sapiens OX=9606 GN=MCM5 PE=1 SV=5	4.98475305863455	3	3	3	1	734	82.233	6.94451801645264
P62906	RPL10A	60S ribosomal protein L10a OS=Homo sapiens OX=9606 GN=RPL10A PE=1 SV=2	13.5529352425782	3	3	3	1	217	24.816	7.51456251587346
Q13283	G3BP1	Ras GTPase-activating protein-binding protein 1 OS=Homo sapiens OX=9606 GN=G3BP1 PE=1 SV=1	7.50697836592702	3	3	3	1	466	52.132	6.46824409837541
P81605	DCD	Dermcidin OS=Homo sapiens OX=9606 GN=DCD PE=1 SV=2	20.8374926487342	3	3	3	1	110	11.277	7.48184233784929
Q96T60	PNKP	Bifunctional polynucleotide phosphatase/kinase OS=Homo sapiens OX=9606 GN=PNKP PE=1 SV=1	6.50825336675678	3	3	3	1	521	57.04	6.98724556937021
P40938	RFC3	Replication factor C subunit 3 OS=Homo sapiens OX=9606 GN=RFC3 PE=1 SV=2	9.06741573948583	3	3	3	1	356	40.53	6.89746590748723
Q86YZ3	HRNR	Hornerin OS=Homo sapiens OX=9606 GN=HRNR PE=1 SV=2	5.73684034985879	3	3	3	1	2850	282.228	5.94869397862238
Q00325	SLC25A3	Phosphate carrier protein, mitochondrial OS=Homo sapiens OX=9606 GN=SLC25A3 PE=1 SV=2	8.23984069385295	3	3	3	1	362	40.069	7.67846083419883
Q9NR30	DDX21	Nucleolar RNA helicase 2 OS=Homo sapiens OX=9606 GN=DDX21 PE=1 SV=5	6.60494853453526	3	3	3	1	783	87.29	7.94847595833456
Q15424	SAFB	Scaffold attachment factor B1 OS=Homo sapiens OX=9606 GN=SAFB PE=1 SV=4	7.89456065573834	5	6	2	1	915	102.58	15.1648049583242
P19013	KRT4	Keratin, type II cytoskeletal 4 OS=Homo sapiens OX=9606 GN=KRT4 PE=1 SV=4	8.53183834986037	4	5	2	1	534	57.25	14.2849580349637
P60842	EIF4A1	Eukaryotic initiation factor 4A-I OS=Homo sapiens OX=9606 GN=EIF4A1 PE=1 SV=1	10.5862069948538	3	3	2	1	406	46.125	8.46319849650365
O60814	HIST1H2BK	Histone H2B type 1-K OS=Homo sapiens OX=9606 GN=HIST1H2BK PE=1 SV=3	18.9476156476195	2	3	2	1	126	13.882	8.00598563469852
P62269	RPS18	40S ribosomal protein S18 OS=Homo sapiens OX=9606 GN=RPS18 PE=1 SV=3	11.5269840393757	2	2	2	1	152	17.708	5.03140852481238
P00338	LDHA	L-lactate dehydrogenase A chain OS=Homo sapiens OX=9606 GN=LDHA PE=1 SV=2	5.98795839048693	2	2	2	1	332	36.665	2.24694850386057
O75489	NDUFS3	NADH dehydrogenase [ubiquinone] iron-sulfur protein 3, mitochondrial OS=Homo sapiens OX=9606 GN=NDUFS3 PE=1 SV=1	9.59385083940652	2	2	2	1	264	30.223	6.70587290485036
Q8WWM7	ATXN2L	Ataxin-2-like protein OS=Homo sapiens OX=9606 GN=ATXN2L PE=1 SV=2	2.90698948569467	2	2	2	1	1075	113.304	2.46041184759396
P02765	AHSG	Alpha-2-HS-glycoprotein OS=Homo sapiens OX=9606 GN=AHSG PE=1 SV=2	3.07948946893678	2	3	2	1	367	39.316	6.64329348694968
O43390	HNRNPR	Heterogeneous nuclear ribonucleoprotein R OS=Homo sapiens OX=9606 GN=HNRNPR PE=1 SV=1	6.66394850385936	4	4	2	1	633	70.899	5.33784905867892
Q02978	SLC25A11	Mitochondrial 2-oxoglutarate/malate carrier protein OS=Homo sapiens OX=9606 GN=SLC25A11 PE=1 SV=3	7.83894058496732	2	2	2	1	314	34.04	5.50898495038596
P31040	SDHA	Succinate dehydrogenase [ubiquinone] flavoprotein subunit, mitochondrial OS=Homo sapiens OX=9606 GN=SDHA PE=1 SV=2	3.86893404857304	2	3	2	1	664	72.645	6.52284958039843
Q8WUM4	PDCD6IP	Programmed cell death 6-interacting protein OS=Homo sapiens OX=9606 GN=PDCD6IP PE=1 SV=1	5.96912484903586	2	5	2	1	868	95.963	7.89048554498025
P06576	ATP5F1B	ATP synthase subunit beta, mitochondrial OS=Homo sapiens OX=9606 GN=ATP5F1B PE=1 SV=3	3.33081394058362	2	2	2	1	529	56.525	5.37940583058329
Q1KMD3	HNRNPUL2	Heterogeneous nuclear ribonucleoprotein U-like protein 2 OS=Homo sapiens OX=9606 GN=HNRNPUL2 PE=1 SV=1	5.08701472556894	2	2	2	1	747	85.052	2.95564556121826
P16989	YBX3	Y-box-binding protein 3 OS=Homo sapiens OX=9606 GN=YBX3 PE=1 SV=4	6.72043010752688	2	3	2	1	372	40.066	5.28212404251099
Q53GQ0	HSD17B12	Very-long-chain 3-oxoacyl-CoA reductase OS=Homo sapiens OX=9606 GN=HSD17B12 PE=1 SV=2	8.28205184958302	2	3	2	1	312	34.302	6.69578503874823
O43143	DHX15	Pre-mRNA-splicing factor ATP-dependent RNA helicase DHX15 OS=Homo sapiens OX=9606 GN=DHX15 PE=1 SV=2	3.25157233948593	2	2	2	1	795	90.875	5.63623849503953
P62753	RPS6	40S ribosomal protein S6 OS=Homo sapiens OX=9606 GN=RPS6 PE=1 SV=1	8.56237489560574	2	2	2	1	249	28.663	5.55474984957032
P28288	ABCD3	ATP-binding cassette sub-family D member 3 OS=Homo sapiens OX=9606 GN=ABCD3 PE=1 SV=1	4.70258849503057	2	2	2	1	659	75.428	4.54448495039535
P55084	HADHB	Trifunctional enzyme subunit beta, mitochondrial OS=Homo sapiens OX=9606 GN=HADHB PE=1 SV=3	3.30389485385674	2	2	2	1	474	51.262	5.94059464355453
P49756	RBM25	RNA-binding protein 25 OS=Homo sapiens OX=9606 GN=RBM25 PE=1 SV=3	3.04838403859372	2	2	2	1	843	100.124	5.14893852066978
P12883	MYH7	Myosin-7 OS=Homo sapiens OX=9606 GN=MYH7 PE=1 SV=5	1.91627907383945	2	2	2	1	1935	222.959	8.19165849503945
O14654	IRS4	Insulin receptor substrate 4 OS=Homo sapiens OX=9606 GN=IRS4 PE=1 SV=1	1.44543849503567	2	2	2	1	1257	133.685	4.90490352913942
Q02878	RPL6	60S ribosomal protein L6 OS=Homo sapiens OX=9606 GN=RPL6 PE=1 SV=3	8.68059485035563	2	2	2	1	288	32.708	4.78428947509998
Q5BKZ1	ZNF326	DBIRD complex subunit ZNF326 OS=Homo sapiens OX=9606 GN=ZNF326 PE=1 SV=2	2.79485035793457	2	2	2	1	582	65.613	3.09304795945784
P40939	HADHA	Trifunctional enzyme subunit alpha, mitochondrial OS=Homo sapiens OX=9606 GN=HADHA PE=1 SV=2	3.93184490495345	2	2	2	1	763	82.947	3.94705849536789
Q14157	UBAP2L	Ubiquitin-associated protein 2-like OS=Homo sapiens OX=9606 GN=UBAP2L PE=1 SV=2	2.26684958935668	2	2	2	1	1087	114.465	5.23948058405392
P68400	CSNK2A1	Casein kinase II subunit alpha OS=Homo sapiens OX=9606 GN=CSNK2A1 PE=1 SV=1	7.94058465768945	2	2	2	1	391	45.115	2.14227299485035
P07814	EPRS	Bifunctional glutamate/proline--tRNA ligase OS=Homo sapiens OX=9606 GN=EPRS PE=1 SV=5	1.12439485338626	2	2	2	1	1512	170.483	2.45757574545683
P24534	EEF1B2	Elongation factor 1-beta OS=Homo sapiens OX=9606 GN=EEF1B2 PE=1 SV=3	6.45466765643546	2	2	2	1	225	24.748	2.82849587038454
Q06830	PRDX1	Peroxiredoxin-1 OS=Homo sapiens OX=9606 GN=PRDX1 PE=1 SV=1	11.9850454623638	2	2	2	1	199	22.096	5.67485048584632
P16104	H2AFX	Histone H2AX OS=Homo sapiens OX=9606 GN=H2AFX PE=1 SV=2	11.0987450465768	2	2	2	1	143	15.135	4.80984058346768
Q12874	SF3A3	Splicing factor 3A subunit 3 OS=Homo sapiens OX=9606 GN=SF3A3 PE=1 SV=1	4.09409485707473	2	2	2	1	501	58.812	4.12779456574467
P62995	TRA2B	Transformer-2 protein homolog beta OS=Homo sapiens OX=9606 GN=TRA2B PE=1 SV=1	9.18293849354095	2	3	2	1	288	33.646	5.09847594967393
P11586	MTHFD1	C-1-tetrahydrofolate synthase, cytoplasmic OS=Homo sapiens OX=9606 GN=MTHFD1 PE=1 SV=3	1.94085486546346	2	2	2	1	935	101.495	3.79485048836246
Q9BY49	PECR	Peroxisomal trans-2-enoyl-CoA reductase OS=Homo sapiens OX=9606 GN=PECR PE=1 SV=2	5.84958048546779	2	2	2	1	303	32.524	3.94875048949655
P05388	RPLP0	60S acidic ribosomal protein P0 OS=Homo sapiens OX=9606 GN=RPLP0 PE=1 SV=1	3.04958947643565	2	2	2	1	317	34.252	2.94058486935768
P12236	SLC25A6	ADP/ATP translocase 3 OS=Homo sapiens OX=9606 GN=SLC25A6 PE=1 SV=4	18.8938456845465	5	8	1	1	298	32.845	15.9485467456466
Q14151	SAFB2	Scaffold attachment factor B2 OS=Homo sapiens OX=9606 GN=SAFB2 PE=1 SV=1	6.49584564546083	4	6	1	1	953	107.408	13.1495048583621
P05141	SLC25A5	ADP/ATP translocase 2 OS=Homo sapiens OX=9606 GN=SLC25A5 PE=1 SV=7	16.1073825503356	4	5	1	1	298	32.831	12.4976307153702
Q9Y623	MYH4	Myosin-4 OS=Homo sapiens OX=9606 GN=MYH4 PE=2 SV=2	5.04995467454609	4	5	1	1	1939	222.932	12.0948583460326
P52597	HNRNPF	Heterogeneous nuclear ribonucleoprotein F OS=Homo sapiens OX=9606 GN=HNRNPF PE=1 SV=3	8.93850485635452	2	4	1	1	415	45.643	8.09495044547903
P06753	TPM3	Tropomyosin alpha-3 chain OS=Homo sapiens OX=9606 GN=TPM3 PE=1 SV=2	4.94850486546467	1	3	1	1	285	32.93	3.70947503749572
Q06787	FMR1	Synaptic functional regulator FMR1 OS=Homo sapiens OX=9606 GN=FMR1 PE=1 SV=1	2.24937476597434	1	3	1	1	632	71.131	3.09475038593752
Q02413	DSG1	Desmoglein-1 OS=Homo sapiens OX=9606 GN=DSG1 PE=1 SV=2	5.98435935849531	1	2	1	1	1049	113.676	2.77405739626589
P50914	RPL14	60S ribosomal protein L14 OS=Homo sapiens OX=9606 GN=RPL14 PE=1 SV=4	5.84958403847922	1	1	1	1	215	23.417	2.89476503759473
Q99729	HNRNPAB	Heterogeneous nuclear ribonucleoprotein A/B OS=Homo sapiens OX=9606 GN=HNRNPAB PE=1 SV=2	3.84759473947583	1	1	1	1	332	36.202	2.78405845673295
P46782	RPS5	40S ribosomal protein S5 OS=Homo sapiens OX=9606 GN=RPS5 PE=1 SV=4	4.94886354958489	1	1	1	1	204	22.862	3.86957403840583
Q9BXP5	SRRT	Serrate RNA effector molecule homolog OS=Homo sapiens OX=9606 GN=SRRT PE=1 SV=1	3.49584950308452	1	1	1	1	876	100.604	2.94859483024674
O60762	DPM1	Dolichol-phosphate mannosyltransferase subunit 1 OS=Homo sapiens OX=9606 GN=DPM1 PE=1 SV=1	8.94850384857362	1	1	1	1	260	29.616	2.54693475930573
Q9Y285	FARSA	Phenylalanine--tRNA ligase alpha subunit OS=Homo sapiens OX=9606 GN=FARSA PE=1 SV=3	5.78493748578395	1	1	1	1	508	57.528	2.64850483957385
Q13263	TRIM28	Transcription intermediary factor 1-beta OS=Homo sapiens OX=9606 GN=TRIM28 PE=1 SV=5	3.57734948573753	2	2	1	1	835	88.493	3.84975037593752
Q01826	SATB1	DNA-binding protein SATB1 OS=Homo sapiens OX=9606 GN=SATB1 PE=1 SV=1	2.50784058307495	1	1	1	1	763	85.903	2.76485793758375
O75534	CSDE1	Cold shock domain-containing protein E1 OS=Homo sapiens OX=9606 GN=CSDE1 PE=1 SV=2	2.94850385720746	1	1	1	1	798	88.829	2.74957395739573
P36955	SERPINF1	Pigment epithelium-derived factor OS=Homo sapiens OX=9606 GN=SERPINF1 PE=1 SV=4	3.02985546689475	1	1	1	1	418	46.283	2.58495737577464
P49327	FASN	Fatty acid synthase OS=Homo sapiens OX=9606 GN=FASN PE=1 SV=3	1.49875037579385	1	1	1	1	2511	273.254	2.39485738572085
P41250	GARS	Glycine--tRNA ligase OS=Homo sapiens OX=9606 GN=GARS PE=1 SV=3	1.84957385974354	1	1	1	1	739	83.113	2.89475037583075
P46940	IQGAP1	Ras GTPase-activating-like protein IQGAP1 OS=Homo sapiens OX=9606 GN=IQGAP1 PE=1 SV=1	1.18294740357496	1	1	1	1	1657	189.134	3.09475937584932
Q15029	EFTUD2	116 kDa U5 small nuclear ribonucleoprotein component OS=Homo sapiens OX=9606 GN=EFTUD2 PE=1 SV=1	2.49504858375848	2	2	1	1	972	109.366	3.46594750375038
P05023	ATP1A1	Sodium/potassium-transporting ATPase subunit alpha-1 OS=Homo sapiens OX=9606 GN=ATP1A1 PE=1 SV=1	1.84958730587488	1	1	1	1	1023	112.824	2.90485957395404
Q49AN0	CRY2	Cryptochrome-2 OS=Homo sapiens OX=9606 GN=CRY2 PE=1 SV=2	2.04958493758936	1	1	1	1	593	66.904	2.78405702730572
Q9UKX3	MYH13	Myosin-13 OS=Homo sapiens OX=9606 GN=MYH13 PE=2 SV=2	1.94058495738584	1	2	1	1	1938	223.465	3.87408750362469
P01859	IGHG2	Immunoglobulin heavy constant gamma 2 OS=Homo sapiens OX=9606 GN=IGHG2 PE=1 SV=2	2.74975937597036	1	1	1	1	326	35.878	2.46384047650474
Q14974	KPNB1	Importin subunit beta-1 OS=Homo sapiens OX=9606 GN=KPNB1 PE=1 SV=2	1.89475927057597	1	1	1	1	876	97.108	2.23740375836582
P08243	ASNS	Asparagine synthetase [glutamine-hydrolyzing] OS=Homo sapiens OX=9606 GN=ASNS PE=1 SV=4	1.74958305730534	1	1	1	1	561	64.329	2.18349374594759
Q92552	MRPS27	28S ribosomal protein S27, mitochondrial OS=Homo sapiens OX=9606 GN=MRPS27 PE=1 SV=3	2.68074593759625	1	1	1	1	414	47.581	2.04957497394732
Q7Z417	NUFIP2	Nuclear fragile X mental retardation-interacting protein 2 OS=Homo sapiens OX=9606 GN=NUFIP2 PE=1 SV=1	1.88948503759376	1	1	1	1	695	76.075	2.39754047392745
Q6NUK1	SLC25A24	Calcium-binding mitochondrial carrier protein SCaMC-1 OS=Homo sapiens OX=9606 GN=SLC25A24 PE=1 SV=2	2.68495739578453	1	2	1	1	477	53.32	3.89478574397563
Q13435	SF3B2	Splicing factor 3B subunit 2 OS=Homo sapiens OX=9606 GN=SF3B2 PE=1 SV=2	1.47395739576395	1	1	1	1	895	100.165	2.56937493704732
P07951	TPM2	Tropomyosin beta chain OS=Homo sapiens OX=9606 GN=TPM2 PE=1 SV=1	4.58394873074926	1	1	1	1	284	32.831	2.84937403740374
P18669	PGAM1	Phosphoglycerate mutase 1 OS=Homo sapiens OX=9606 GN=PGAM1 PE=1 SV=2	4.39048237584763	1	1	1	1	254	28.786	2.19304730473943
O75475	PSIP1	PC4 and SFRS1-interacting protein OS=Homo sapiens OX=9606 GN=PSIP1 PE=1 SV=1	1.61937492763958	1	1	1	1	530	60.067	2.59473047384632
P21796	VDAC1	Voltage-dependent anion-selective channel protein 1 OS=Homo sapiens OX=9606 GN=VDAC1 PE=1 SV=2	3.58403840374235	1	1	1	1	283	30.754	2.20397485763436
P84098	RPL19	60S ribosomal protein L19 OS=Homo sapiens OX=9606 GN=RPL19 PE=1 SV=1	4.60493749374923	1	1	1	1	196	23.451	2.29483477384776
P12532	CKMT1A	Creatine kinase U-type, mitochondrial OS=Homo sapiens OX=9606 GN=CKMT1A PE=1 SV=1	2.42023875937496	1	1	1	1	417	47.007	2.28490374836242
Q9UBV7	B4GALT7	Beta-1,4-galactosyltransferase 7 OS=Homo sapiens OX=9606 GN=B4GALT7 PE=1 SV=1	2.43028375836492	1	1	1	1	327	37.382	2.51839473074833
O75152	ZC3H11A	Zinc finger CCCH domain-containing protein 11A OS=Homo sapiens OX=9606 GN=ZC3H11A PE=1 SV=3	1.29380347273567	1	1	1	1	810	89.076	2.19837384767852
P07339	CTSD	Cathepsin D OS=Homo sapiens OX=9606 GN=CTSD PE=1 SV=1	2.18362935826383	1	1	1	1	412	44.524	2.09473946388742
P06748	NPM1	Nucleophosmin OS=Homo sapiens OX=9606 GN=NPM1 PE=1 SV=2	7.28364592658915	1	1	1	1	294	32.555	2.54937473652853
Q92839	HAS1	Hyaluronan synthase 1 OS=Homo sapiens OX=9606 GN=HAS1 PE=1 SV=2	1.40974384629648	1	1	1	1	578	64.79	2.28947094773846
Q15366	PCBP2	Poly(rC)-binding protein 2 OS=Homo sapiens OX=9606 GN=PCBP2 PE=1 SV=1	3.58477493628465	1	1	1	1	365	38.556	2.20975837548693
Q96P63	SERPINB12	Serpin B12 OS=Homo sapiens OX=9606 GN=SERPINB12 PE=1 SV=1	2.09473946382658	1	1	1	1	405	46.247	1.89473047328395
Q13724	MOGS	Mannosyl-oligosaccharide glucosidase OS=Homo sapiens OX=9606 GN=MOGS PE=1 SV=5	1.56493748623846	1	1	1	1	837	91.861	2.60948364836256
Q52LJ0	FAM98B	Protein FAM98B OS=Homo sapiens OX=9606 GN=FAM98B PE=1 SV=1	4.09473947659648	1	1	1	1	330	37.167	2.29374836325678
P12004	PCNA	Proliferating cell nuclear antigen OS=Homo sapiens OX=9606 GN=PCNA PE=1 SV=1	2.70498737483623	1	1	1	1	261	28.75	1.69374937483641
P35249	RFC4	Replication factor C subunit 4 OS=Homo sapiens OX=9606 GN=RFC4 PE=1 SV=2	2.50983742635961	1	1	1	1	363	39.657	2.40984638465867
P29508	SERPINB3	Serpin B3 OS=Homo sapiens OX=9606 GN=SERPINB3 PE=1 SV=2	1.81094836386458	1	1	1	1	390	44.537	1.66493704738462
P23526	AHCY	Adenosylhomocysteinase OS=Homo sapiens OX=9606 GN=AHCY PE=1 SV=4	1.86183795729356	1	1	1	1	432	47.685	1.71937874374672
P36957	DLST	Dihydrolipoyllysine-residue succinyltransferase component of 2-oxoglutarate dehydrogenase complex, mitochondrial OS=Homo sapiens OX=9606 GN=DLST PE=1 SV=4	1.79740374926486	1	1	1	1	453	48.724	2.38759374957496
P53985	SLC16A1	Monocarboxylate transporter 1 OS=Homo sapiens OX=9606 GN=SLC16A1 PE=1 SV=3	2.48397593650256	1	1	1	1	500	53.909	1.83283404856365
P01008	SERPINC1	Antithrombin-III OS=Homo sapiens OX=9606 GN=SERPINC1 PE=1 SV=1	2.38957304759365	1	1	1	1	464	52.569	2.41093847485746
P08195	SLC3A2	4F2 cell-surface antigen heavy chain OS=Homo sapiens OX=9606 GN=SLC3A2 PE=1 SV=3	2.21903857395768	1	1	1	1	630	67.952	2.01284739574957
Q32NB8	PGS1	CDP-diacylglycerol--glycerol-3-phosphate 3-phosphatidyltransferase, mitochondrial OS=Homo sapiens OX=9606 GN=PGS1 PE=2 SV=1	2.53048374857082	1	1	1	1	556	62.691	2.18475947936384
Q9P2E9	RRBP1	Ribosome-binding protein 1 OS=Homo sapiens OX=9606 GN=RRBP1 PE=1 SV=5	1.09849374836296	1	1	1	1	1410	152.365	1.88497594738465
Q15393	SF3B3	Splicing factor 3B subunit 3 OS=Homo sapiens OX=9606 GN=SF3B3 PE=1 SV=4	1.02483726388748	1	1	1	1	1217	135.492	2.23957439475836
Q9NTJ3	SMC4	Structural maintenance of chromosomes protein 4 OS=Homo sapiens OX=9606 GN=SMC4 PE=1 SV=2	1.29374658364856	1	1	1	1	1288	147.091	1.80948364836482
Q5T749	KPRP	Keratinocyte proline-rich protein OS=Homo sapiens OX=9606 GN=KPRP PE=1 SV=1	1.32837549365935	1	1	1	1	579	64.093	1.76403846383528
P51116	FXR2	Fragile X mental retardation syndrome-related protein 2 OS=Homo sapiens OX=9606 GN=FXR2 PE=1 SV=2	2.53094837946345	1	1	1	1	673	74.178	2.34983947638462
P35250	RFC2	Replication factor C subunit 2 OS=Homo sapiens OX=9606 GN=RFC2 PE=1 SV=3	4.81039856384672	1	1	1	1	354	39.132	2.80984638623567
O15234	CASC3	Protein CASC3 OS=Homo sapiens OX=9606 GN=CASC3 PE=1 SV=2	2.13948734863864	1	1	1	1	703	76.232	2.39094736846346
P26373	RPL13	60S ribosomal protein L13 OS=Homo sapiens OX=9606 GN=RPL13 PE=1 SV=4	3.80984738628345	1	1	1	1	211	24.247	2.10937548364865
Q9NRZ9	HELLS	Lymphoid-specific helicase OS=Homo sapiens OX=9606 GN=HELLS PE=1 SV=1	1.55948304839568	1	1	1	1	838	97.012	2.01293856355683
